# Supplementary material for: Dickkopf1 induces enteric neurogenesis and gliogenesis in vitro if apoptosis is evaded
Source: Commun Biol. 2023 Aug 2;6:808. doi: 10.1038/s42003-023-05072-x (PMC10397193; doi:10.1038/s42003-023-05072-x)
Supplement: Supplementary file 4 — Supplementary Data 1 [file 42003_2023_5072_MOESM4_ESM.xlsx]

## Sheet: Figure 2
DKK1 antagonizes canonical Wnt-signaling in murine ENS-progenitors
Figure 2b	CT values	targets	n1	n2	n3	mean	SD
	from Qiaxcel	Dkk1	36.5446	36.7004	32.9605	35.4018	2.11571
		Dkk2	31.6512	32.7396	27.8772	30.756	2.55177
		Dkk3	34.853	33.7351	29.9626	32.8503	2.56246
		Dkk4	-	-	-	-	-
		Kremen1	35.1479	34.1106	30.4594	33.2393	2.46272
		Kremen2	-	-	-	-	-
		Lrp5	33.8464	31.8694	27.8716	31.1958	3.04378
		Lrp6	32.9247	31.904	27.9308	30.9198	2.63842
		GAPDH	21.7827	21.5114	17.5228	20.2723	2.38499
		HPRT	21.1123	30.6864	25.9304	25.9097	4.78713
		TBP	30.4594	28.2981	24.5991	27.7855	2.96357
Figure 2d	ImageJ data	n-count	protein of interest	stimulation	group	Area	percent		n-count		stimulation	group	Area	percent		percent values normalized to GAPDH						Calculated BoxBlot values								reoriented values for final graph
		n1	active beta catenin	1h	Control	5994681	7447		n1	GAPDH	1h	Control	8017853	8791			active beta catenin	control	DKK1	WNT3A
					DKK1	1198134	1488					DKK1	1426669	1564		1h	n1	84.7116	95.1407	98.2624		1h	DKK1	WNT3A		1h	DKK1	WNT3A		1h		2h		4h
					WNT3A	4461317	5542					WNT3A	5143782	5640			n2	114.818	50.4642	165.368		min	0.427774	1.15996		q1	0.433644	1.27777		DKK1	WNT3A	DKK1	WNT3A	DKK1	WNT3A
				2h	Control	10051430	12487				2h	Control	13012530	14267			n3	121.362	51.9154	169.369		q1	0.433644	1.27777		median-q1	0.00586989	0.117804		0.433644	1.27777	1.03598	1.79442	0.57138	1.23021
					DKK1	12396844	15401					DKK1	14972187	16415								median	0.439513	1.39557		q3-median	0.341799	0.0223426		0.00586989	0.117804	0.0359849	0.050659	0	0.0270276
					WNT3A	18495037	22977					WNT3A	13731894	15055		2h	n1	87.5237	93.8227	152.62		q3	0.781313	1.41791		q1-min	0.00586989	0.117804		0.341799	0.0223426	0.0627103	0.223595	0.0234654	0
				4h	Control	11481116	14263				4h	Control	11197702	12277			n2	91.9018	91.9236	169.566		max	1.12311	1.44026		max-q3	0.341799	0.0223426
					DKK1	6727317	8358					DKK1	13132187	14398			n3	76.063	91.0772	174.357
					WNT3A	9688459	12036					WNT3A	10574288	11593
																4h	n1	116.177	58.0497	103.821		2h	DKK1	WNT3A		2h	DKK1	WNT3A
		n2	active beta catenin	1h	Control	2354326	7392		n2	GAPDH	1h	Control	2303962	6438			n2	94.0977	58.1816	113.217		min	1	1.74376		q1	1.03598	1.79442
					DKK1	432870	1359					DKK1	963648	2693			n3	93.5601	53.4583	117.627		q1	1.03598	1.79442		median-q1	0.0359849	0.050659
					WNT3A	1797497	5644					WNT3A	1221477	3413								median	1.07197	1.84508		q3-median	0.0627103	0.223595
				2h	Control	3892225	12221				2h	Control	5858154	16369			relative values					q3	1.13468	2.06867		q1-min	0.0359849	0.050659
					DKK1	4937175	15502					DKK1	6036640	16868			active beta catenin	control	DKK1	WNT3A		max	1.19739	2.29227		max-q3	0.0627103	0.223595
					WNT3A	7295004	22905					WNT3A	4834276	13508		1h	n1	1	1.12311	1.15996
				4h	Control	4585104	14396				4h	Control	5475104	15299			n2	1	0.439513	1.44026
					DKK1	2757376	8658					DKK1	5325569	14881			n3	1	0.427774	1.39557		4h	DKK1	WNT3A		4h	DKK1	WNT3A
					WNT3A	3797861	11924					WNT3A	3769376	10532								min	0.57138	1.20318		q1	0.57138	1.23021
																2h	n1	1	1.07197	1.74376		q1	0.57138	1.23021		median-q1	0	0.0270276
		n3	active beta catenin	1h	Control	2171376	7147		n3	GAPDH	1h	Control	2048426	5889			n2	1	1.00024	1.84508		median	0.57138	1.25724		q3-median	0.0234654	0
					DKK1	395163	1301					DKK1	871527	2506			n3	1	1.19739	2.29227		q3	0.594845	1.25724		q1-min	0	0.0270276
					WNT3A	1574255	5181					WNT3A	1063941	3059								max	0.618311	1.25724		max-q3	0.0234654	0
				2h	Control	3782518	12450				2h	Control	5693154	16368		4h	n1	1	0.57138	1.25724
					DKK1	4729225	15566					DKK1	5944690	17091			n2	1	0.618311	1.20318
					WNT3A	7044589	23186					WNT3A	4625497	13298			n3	1	0.57138	1.25724
				4h	Control	4312569	14194				4h	Control	5277033	15171
					DKK1	2615962	8610					DKK1	5601983	16106
					WNT3A	3756740	12365					WNT3A	3656376	10512
Figure 2f		DKK1 stimulation	n1		n2		n3		n4			DKK1 stim.	Axin2	Lef1	Lgr5
		ΔΔCт after qPCR	ΔΔCт	2^(-ΔΔCт)	ΔΔCт	2^(-ΔΔCт)	ΔΔCт	2^(-ΔΔCт)	ΔΔCт	2^(-ΔΔCт)		n1	0.764573	0.97391	0.828989
		Axin2	0.387273	0.764573	1.06495	0.477991	0.415	0.750019	0.27672	0.825465		n2	0.477991	0.902555	0.744417
		Lef1	0.0381398	0.97391	0.147913	0.902555	-0.025	1.01748	0.14039	0.907274		n3	0.750019	1.01748	0.973329
		Lgr5	0.270576	0.828989	0.425817	0.744417	0.039	0.973329	0.297391	0.813723		n4	0.825465	0.907274	0.813723
												median	0.757296	0.940592	0.821356
Figure 2g		WNT3A stimulation	n1		n2		n3		n4			WNT3A	Axin2	Lef1	Lgr5
		ΔΔCт after qPCR	ΔΔCт	2^(-ΔΔCт)	ΔΔCт	2^(-ΔΔCт)	ΔΔCт	2^(-ΔΔCт)	ΔΔCт	2^(-ΔΔCт)		n1	11.0732	9.81554	11.1803
		Axin2	-3.46901	11.0732	-3.12768	8.74026	-3.987	15.8565	-3.84933	14.4133		n2	8.74026	8.59645	7.78599
		Lef1	-3.29507	9.81554	-3.10374	8.59645	-3.421	10.7108	-3.50326	11.3393		n3	15.8565	10.7108	9.98664
		Lgr5	-3.48289	11.1803	-2.96088	7.78599	-3.32	9.98664	-2.76311	6.78859		n4	14.4133	11.3393	6.78859
												median	12.7433	10.2632	8.88632

## Sheet: Figure 3
Pro-proliferative effect of DKK1 on murine P75+ neural cells
Figure 3c	sphere count	control	DKK1	WNT3A	DKK1+WNT3A		rel. Value	control	DKK1	WNT3A	DKK1+WNT3A
	n1	50	80	94	92		n1	1.07527	1.72043	2.02151	1.97849
	n2	43	70	68	67		n2	0.924731	1.50538	1.46237	1.44086
	n3	51	68	112	61		n3	1.02	1.36	2.24	1.22
	n4	49	101	139	95		n4	0.98	2.02	2.78	1.9
	n5	21	64	41	37		n5	1.05	3.2	2.05	1.85
	n6	19	27	31	37		n6	0.95	1.35	1.55	1.85
Figure 3d	Vol in µm³	control	DKK1	WNT3A	DKK1+WNT3A		rel. Value	control	DKK1	WNT3A	DKK1+WNT3A
	n1	1.65409e+06	3.50919e+06	2.56746e+06	2.82747e+06		n1	1.29269	2.74247	2.00649	2.2097
	n2	905062	3.58369e+06	2.53147e+06	2.01327e+06		n2	0.707315	2.80069	1.97837	1.57339
	n3	1.27851e+06	1.44321e+06	2.69231e+06	1.60976e+06		n3	0.96299	1.08704	2.02789	1.21249
	n4	1.37678e+06	4.10721e+06	2.36542e+06	1.86788e+06		n4	1.03701	3.09361	1.78167	1.40692
	n5	370808	1.14426e+06	968391	488389		n5	1.08415	3.34553	2.83134	1.42793
	n6	313244	552278	653043	780501		n6	0.915849	1.61473	1.90934	2.28199
							Mean	1	2.44734	2.08918	1.6854
							SD	0.177121	0.814454	0.341706	0.410455
Figure 3f	n-count	group	DAPI+ cells	DAPI+Ki+ cells		percentages
	n1	control	680	149		Ki+DAPI+ / DAPI+x100	n1	n2	n3	mean	SD
	n1	DKK1	627	259		Control	0.219118	0.223642	0.217527	0.220096	0.00317256
	n2	control	313	70		DKK1	0.413078	0.37931	0.368167	0.386852	0.023386
	n2	DKK1	377	143
	n3	control	639	139
	n4	DKK1	622	229
			DAPI+ cells	DAPI+ PCNA+ cells		percentages
	n1	control	680	545		PCNA+DAPI+ / DAPI+x100	n1	n2	n3	mean	SD
	n1	DKK1	627	559		Control	0.801471	0.757188	0.799687	0.786115	0.0250673
	n2	control	313	237		DKK1	0.891547	0.843501	0.876206	0.870418	0.0245402
	n2	DKK1	377	318
	n3	control	639	511
	n3	DKK1	622	545
Figure 3h			DAPI+ cells	DAPI+ P75+ cells		percentages
	n1	control	493	128		P75+DAPI+ / DAPI+x100	n1	n2	n3	mean	SD
	n1	DKK1	376	150		Control	0.259635	0.206478	0.232082	0.232732	0.0265845
	n2	control	247	51		DKK1	0.398936	0.444444	0.465116	0.436166	0.0338579
	n2	DKK1	315	140
	n3	control	293	68
	n3	DKK1	387	180

## Sheet: Figure 4
Pro-proliferative effect of DKK1 does not increase enteric neurogenesis in mice and human.
Figure 4c	HuC/D+ cells	control	DKK1	WNT3A	DKK1+WNT3A
	n1	1891	2303	3153	2794
	n2	2311	2207	3132	3746
	n3	2382	2485	3339	3000
	mean	2194.67	2331.67	3208	3180
	SD	265.368	141.2	113.934	500.875
Figure4f	HuC/D+ cells	control	DKK1	WNT3A	DKK1+WNT3A		rel. Value	control	DKK1	WNT3A	DKK1+WNT3A
	patient 1	218	216	366	456		patient 1	1	0.990826	1.6789	2.09174
	patient 2	29	30	46	54		patient 2	1	1.03448	1.62069	1.86207
	patient 3	24	23	43	48		patient 4	1	0.958333	1.79167	2
							mean	1	0.994547	1.69709	1.9846
							SD	0	0.0382109	0.0869272	0.115609

## Sheet: Figure 5
DKK1-stimulation does not enhance gliogenesis at the expense of neurogenesis in mice nor in humans.
Figure 4b	Sox10+S100beta+ cells	n1	n2	n3	mean	SD
	control	14198	15069	13488	14251.7	791.865
	DKK1	13188	13367	13394	13316.3	111.957
	WNT3A	17738	20452	17902	18697.3	1521.8
	DKK1+WNT3A	21148	23467	18370	20995	2551.94
Figure 4d	GFAP+ cells	control	DKK1	WNT3A	DKK1+WNT3A		rel. value	control	DKK1	WNT3A	DKK1+WNT3A
	patient 1	616	476	869	856		patient 1	1	0.772727	1.41071	1.38961
	patient 2	260	148	350	360		patient 2	1	0.530769	1.34615	1.38462
	patient 3	357	362	684	551		patient 3	1	0.718153	1.48146	1.49974
							mean	1	0.673883	1.41277	1.42466
							SD	0	0.126909	0.0676746	0.0650743

## Sheet: Figure 6
DKK1 induces cell-death in proliferating murine P75+ neural cells.
Figure 6b/6c	total counts
	n-count	group	DAPI+ cells	DAPI+TUNEL+ cells	DAPI+ P75+ cells	DAPI+TUNEL+P75+cells
	n1	control	493	26	128	11
	n1	DKK1	376	257	150	126
	n2	control	247	18	51	5
	n2	DKK1	315	230	140	108
	n3	control	293	14	68	6
	n4	DKK1	387	303	180	160
Figue 6b
	percentages
	TUNEL+DAPI+ / DAPI+x100	n1	n2	n3	mean	SD
	Control	0.0527383	0.0728745	0.0477816	0.0577981	0.0132897
	DKK1	0.683511	0.730159	0.782946	0.732205	0.0497491
Figure 6c
	percentages
	TUNEL+P75+DAPI+ / DAPI+x100	n1	n2	n3	mean	SD
	Control	0.0859375	0.0980392	0.0882353	0.0907373	0.00642713
	DKK1	0.84	0.771429	0.888889	0.833439	0.0590044

## Sheet: Figure 7
DKK1-induced cell-death in proliferating murine ENS-progenitors is rescued by pan-Caspase-inhibitor zVAD-fmk.
Figure 7b	mean±SD relative values for the graph
	div2	n1	n2	n3	mean	SD	Note: see also Supplementary Figure 11 for raw data (intesity measurements)
	DKK1+DMSO	2.17521	2.08688	2.40009	2.22073	0.161491
	zVAD-fmk	0.30605	0.358206	0.708757	0.457671	0.219005
	DKK1+zVAD-fmk	0.847877	0.85931	1.03591	0.914367	0.105418
	Staurosporine	2.54987	2.43338	2.58093	2.52139	0.0777839
Figure 7d	total counts
	HuC/D+ cells	n1	n2	n3	mean	SD
	control+DMSO	1469.5	1143	1673	1428.5	267.368
	DKK1+DMSO	1628	1168	1010	1268.67	321.063
	zVAD-fmk	711.5	972	1186	956.5	237.629
	DKK1+zVAD-fmk	2663.5	2539.5	2330	2511	168.567
Figure 7e	total counts
	Sox10+S100beta+ cells	n1	n2	n3	mean	SD
	control+DMSO	5366	7545	2545	5152	2506.86
	DKK1+DMSO	6993	6894	2338	5408.33	2659.45
	zVAD-fmk	2372	2406	1363	2047	592.605
	DKK1+zVAD-fmk	11333	13162	10863	11786	1214.6

## Sheet: Figure 8
DKK1-effect and rescue from apoptosis is reproducible in purified ENS-progenitors isolated from wnt1-tomato reporter mice.
Figure 8c	total counts
	HuC/D+ cells	Control	DKK1	Wnt3A	DKK1+Wnt3A
	n1	20960	20385	29036	34365
	n2	20538	21456	28490	38958
	n3	19001	20491	30792	36026
	mean	20166.3	20777.3	29439.3	36449.7
	SD	1031.03	590.127	1202.83	2325.63
Figure 8e	total counts
	HuC/D+ cells	control	DKK1	zVAD-fmk	DKK1+zVAD-fmk
	n1	21424	19609	17268	34700
	n2	22001	22367	16500	39665
	n3	19013	21100	14620	31007
	mean	20812.7	21025.3	16129.3	35124
	SD	1585.03	1380.52	1362.36	4344.55

## Sheet: Supplementary Figure 4
Electropherograms of DKK-ligand and -receptor detection
Figure 4b	CT values after qPCR for CaCO2 cell line passages 26, 29 and 31.
		p31	p29	p26	mean	SD
	DKK1	19.7302	19.378	23.2806	20.7963	2.1587
	Kremen1	30.6	30.7427	30.4704	30.6044	0.13621
	TBP	30.4594	26.6458	27.3521	28.1524	2.02882

## Sheet: Supplementary Figure 6
Gene- and protein-expression analyses for DKK1 experiments
Figure6b		CT values qPCR
		treatment	genes	n1	n2	n3	n4	mean	SD
		Control	Axin2	29.8399	29.1781	29.8399	30.5382	29.849	0.555361
		Control	Lef1	31.0856	30.6014	31.0856	31.8721	31.1612	0.526079
		Control	Lgr5	35.292	34.8605	35.292	35.4147	35.2148	0.243161
		Control	GAPDH	21.4145	20.0643	21.4145	22.4484	21.3354	0.977575
		Control	HPRT	27.0074	26.6778	27.0074	27.972	27.1661	0.559256
		Control	TBP	27.9651	27.7956	27.9651	28.9732	28.1747	0.538262
		Wnt3a 100ng/ml	Axin2	26.3261	25.9395	26.3261	25.9292	26.1302	0.226194
		Wnt3a 100ng/ml	Lef1	28.1376	27.3867	28.1376	27.6092	27.8178	0.380312
		Wnt3a 100ng/ml	Lgr5	32.4453	31.7888	32.4453	31.8919	32.1428	0.351822
		Wnt3a 100ng/ml	GAPDH	21.9475	20.2245	21.9475	21.573	21.4231	0.81833
		Wnt3a 100ng/ml	HPRT	27.2605	26.5091	27.2605	27.0644	27.0236	0.355267
		Wnt3a 100ng/ml	TBP	28.5984	27.4714	28.5984	28.4773	28.2864	0.546316
		Dkk1 500ng/ml	Axin2	29.9737	30.5467	29.9737	30.3689	30.2157	0.288785
		Dkk1 500ng/ml	Lef1	30.7797	31.0529	30.7797	31.5666	31.0447	0.370972
		Dkk1 500ng/ml	Lgr5	35.0495	35.59	35.0495	35.2661	35.2388	0.255436
		Dkk1 500ng/ml	GAPDH	21.3021	20.5078	21.3021	21.9458	21.2644	0.588682
		Dkk1 500ng/ml	HPRT	26.4772	26.9835	26.4772	27.4684	26.8516	0.47548
		Dkk1 500ng/ml	TBP	27.7641	27.9573	27.7641	28.6413	28.0317	0.41648
Figure 6c		CT values qPCR
		GAPDH	n1	n2	n3	n4	mean	SD		HPRT	n1	n2	n3	n4	mean	SD		TBP	n1	n2	n3	n4	mean	SD		DKK	n1	n2	n3	n4	mean	SD
		EGF/FGF	21.77	22.5737	23.5863	21.8199	22.4375	0.849549		EGF/FGF	26.1701	25.1688	22.9548	24.2858	24.6449	1.36454		EGF/FGF	27.3163	28.1792	28.9708	26.9856	27.863	0.893704		EGF/FGF	35.2997	35.9632	34.6576	33.4236	34.836	1.08203
		EGF	24.1883	21.0069	22.1938	23.4012	22.6975	1.394		EGF	26.1932	24.5795	22.6991	25.2993	24.6928	1.48401		EGF	28.1365	27.442	28.4546	28.5463	28.1449	0.500372		EGF	35.6993	34.3736	34.9841	35.3896	35.1117	0.572575
		FGF	20.519	21.6472	22.0435	21.1891	21.3497	0.654688		FGF	25.2693	25.1243	23.526	25.03	24.7374	0.813581		FGF	28.9966	28.0171	28.9499	27.209	28.2931	0.851964		FGF	36.3397	35.1327	36.0358	35.0533	35.6403	0.644924
Figure 6d		Stimulation timepoint	treatment	genes	n1	n2	n3	mean	SD
		3h	Control	GAPDH	18.9569	19.5901	18.8411	19.1294	0.403189
		3h	Control	HPRT	24.9198	24.0395	23.692	24.2171	0.63287
		3h	Control	TBP	26.3372	25.741	26.7256	26.2679	0.495926
		3h	Control	DKK1	35.0541	35.8694	36.1096	35.6777	0.553255
		3h	DKK1	GAPDH	19.3161	20.3291	19.2983	19.6478	0.590026
		3h	DKK1	HPRT	24.6056	24.1976	23.7674	24.1902	0.419169
		3h	DKK1	TBP	25.9169	26.0544	26.8354	26.2689	0.49541
		3h	DKK1	DKK1	34.7184	34.8272	34.3233	34.623	0.265146
		6h	Control	GAPDH	20.6506	20.9952	18.9451	20.197	1.09778
		6h	Control	HPRT	25.1281	24.2648	23.4433	24.2787	0.842479
		6h	Control	TBP	26.7375	26.2154	26.4192	26.4574	0.263165
		6h	Control	DKK1	35.6602	35.875	36.536	36.0237	0.45643
		6h	DKK1	GAPDH	19.817	19.6863	19.0562	19.5198	0.406829
		6h	DKK1	HPRT	25.3934	23.9919	23.6216	24.3356	0.934579
		6h	DKK1	TBP	26.8794	25.8042	26.6463	26.4433	0.565611
		6h	DKK1	DKK1	35.7686	35.3819	35.241	35.4639	0.273183
		12h	Control	GAPDH	19.784	20.3247	19.1352	19.748	0.595546
		12h	Control	HPRT	25.3552	24.0568	23.7993	24.4038	0.833977
		12h	Control	TBP	26.801	26.0921	26.9271	26.6067	0.450135
		12h	Control	DKK1	35.5983	35.7662	36.5704	35.9783	0.519571
		12h	DKK1	GAPDH	19.3245	19.8597	19.0195	19.4013	0.425348
		12h	DKK1	HPRT	25.4358	23.9502	24.198	24.528	0.795873
		12h	DKK1	TBP	26.7098	25.9133	27.0978	26.5736	0.603866
		12h	DKK1	DKK1	35.1492	35.4304	36.4766	35.6854	0.699477

## Sheet: Supplementary Figure 7
DKK1-stimulation increases the proliferation of human ENS-progenitors.
	sphere count	patient 1	patient 2	patient 3			rel. values	patient 1	patient 2	patient 3
	control	126	226	127			control	1	1	1
	DKK1	195	357	303			DKK1	1.54762	1.57965	2.38583
	WNT3A	255	477	303			WNT3A	2.02381	2.11062	2.38583
	DKK1+WNT3A	211	477	267			DKK1+WNT3A	1.6746	2.11062	2.10236
	Vol in µm³	patient 1	patient 2	patient 3			rel. values	patient 1	patient 2	patient 3
	control	1.70352e+07	1.33703e+07	3.63498e+06			control	1	1	1
	DKK1	6.12895e+07	4.91544e+07	9.93724e+06			DKK1	3.59781	3.67639	2.73378
	WNT3A	5.57977e+07	3.85939e+07	7.60633e+06			WNT3A	3.27544	2.88654	2.09254
	DKK1+WNT3A	6.56819e+07	5.94206e+07	1.19877e+07			DKK1+WNT3A	3.85566	4.44423	3.29786

[truncated: 3 more sheets: Supplementary Figure 8, Supplementary Figure 9, Supplementary Figure 11]
